# Supplementary material for: Composite Probiotics Improve Gut Health and Enhance Tryptophan Metabolism in Nursery Piglets During Liquid Feeding
Source: Int J Mol Sci. 2025 Jun 13;26(12):5698. doi: 10.3390/ijms26125698 (PMC12192887; doi:10.3390/ijms26125698)
Supplement: Supplementary file 1 [file ijms-26-05698-s001.zip]

Archive with 1 entries (1 files):
- ijms-3664040-supplementary.pdf
